# Supplementary material for: Who should decide for local health services? A mixed methods study of preferences for decision-making in the decentralized Philippine health system
Source: BMC Health Serv Res. 2020 Apr 15;20:305. doi: 10.1186/s12913-020-05174-w (PMC7158124; doi:10.1186/s12913-020-05174-w)
Supplement: Supplementary file 2 — Additional file 2. Anonymized dataset of responses to the online survey [file 12913_2020_5174_MOESM2_ESM.xlsx]

## Sheet: Survey Responses
Present role in the region	Main profession	Sex	Age	Years serving in the government/public health sector?	In one sentence, could you please explain what devolution means for you?	The perceived benefits of devolution to the health sector are many. Drawing from your experience, which among the following is the MOST IMPORTANT benefit?	The perceived challenges in implementing devolution are also many. Drawing from your experience, which among the following is the MOST DIFFICULT challenge in implementing devolution?	Drawing from your experience, who has the MOST influence in developing local health plans (e.g. plans discussed in the Local Health Board or those that become the "Investment Plan for Health")?	If you could change the situation, WHO SHOULD control the development of local health plans?	Drawing from your experience, who has the MOST influence in determining the local health budget, or how to spend the funds for local health services?	If you could change the situation, WHO SHOULD control the local health budget, or how to spend the funds for local health services?	Drawing from your experience, who has the MOST influence in making decisions in the maintenance/upgrade of local health facilities, as well as in purchasing equipment and supplies (e.g. medicines)?	If you could change the situation, WHO SHOULD control the decisions in the maintenance/upgrade of local health facilities, as well as in purchasing of equipment and supplies (e.g. medicines)?	Drawing from your experience, who has the MOST influence in the hiring and training of local health staff, and in deciding on what types of benefits these staff receive?	If you could change the situation, WHO SHOULD control the hiring and training of local health staff, and in deciding on what types of benefits these staff receive?	Drawing from your experience, who has the MOST influence in deciding which health programs/projects (either DOH programs or local government-initiated programs) will be implemented in the locality?	If you could change the situation, WHO SHOULD decide which health programs/projects (either DOH programs or local government-initiated programs) will be implemented in the locality?	Drawing from your experience, who has the MOST influence in deciding which data to collect and how to assess if the local government is performing well in terms of health?	If you could change the situation, WHO SHOULD decide which data to collect and how to assess if the local government is performing well in terms of health?	Reflecting on your experience in devolution, what would like to happen with the local health system?	Please explain (in one sentence) why you wish to maintain the current devolved system.	If your desire is to maintain the current devolved system, please suggest one very important step to improve local health service delivery given the current system.	Please explain (in one sentence) why you wish to re-centralize the entire health system?	Please explain (in one sentence) why you wish to re-centralize the health system up to the provincial level only.	Please explain (in one sentence) why you wish to devolve up to the provincial level only.	Please explain (in one sentence) why you wish to re-centralize on a case-to-case basis according to income.
Municipal Health Officer (MHO)	Medical doctor	Female	59	28	Transferring from national government to local or municipal government	Empowerment of local governments to decide for themselves and address their own health needs	Decisions related to local health services have become politicized instead of evidence-based.	Elected official (e.g. governor or mayor)	Health officer	Elected official (e.g. governor or mayor)	Health officer	Elected official (e.g. governor or mayor)	Health officer	Elected official (e.g. governor or mayor)	Health officer	Elected official (e.g. governor or mayor)	Health officer	DOH regional director	DOH regional director	Re-centralize the entire health system (i.e. DOH will re-absorb everything from provincial/district hospitals to RHUs, including staff).			So that all the benefits under the magna carta will be given to the health personnel & that supervision will be under the DOH & not being influenced by politics
Municipal Mayor	Medical doctor	Male	52	22	Health management primarily revolving in the local governments and communities in contrast to broad national perspective	Empowerment of local governments to decide for themselves and address their own health needs	Local governments have continued to depend on assistance from the DOH.	Elected official (e.g. governor or mayor)	Elected official (e.g. governor or mayor)	Health officer	Health officer	Health officer	Health officer	Elected official (e.g. governor or mayor)	Health officer	Elected official (e.g. governor or mayor)	Elected official (e.g. governor or mayor)	Health officer	Health officer	Re-centralize the health system, but up to the provincial level only (i.e. DOH will absorb the Health officer and provincial/district hospitals but the local governments will maintain the RHUs).				I feel that with DOH running the PHO/District Hosp, equity in health access (standard services, upgraded equipments,improved facilities, financing schemes) will be more available for the poor. The DOH -PHO/DH model will serve as enablers for better health service access for us LGUs - in terms of technical assistance (specialty management in Secondary DHs), financial augmentation for big budget ne…
Development Management Officer (DMO)	Nurse	Female	45	22	Devolution is the transfer of direct supervision and management of health services to the Local Government Units from the National Government	Development of local health programs that match local health needs or are appropriate to the local context	Local governments have continued to depend on assistance from the DOH.	Elected official (e.g. governor or mayor)	Health officer	Elected official (e.g. governor or mayor)	Health officer	Elected official (e.g. governor or mayor)	Health officer	Elected official (e.g. governor or mayor)	DOH regional director	Elected official (e.g. governor or mayor)	DOH representative to the local government ("DMO")	DOH representative to the local government ("DMO")	DOH representative to the local government ("DMO")	Re-centralize the entire health system (i.e. DOH will re-absorb everything from provincial/district hospitals to RHUs, including staff).			With the current situafion in my areas, the main source of medicines, vaccines, trainings ang augmentation of manpower (hrh) is from the DOH. But even for that factual manner, the direction of the LGU is controlled by the mayor & or the Head of the Health facility. With the full re- centralization of the health system, the full potential of every manpower iwill be utilized regardless of political…
Development Management Officer (DMO)	Nurse	Male	30	4	Devolution is delegating the responsibility and accountability to the Local Government Units since they were given such autonomy under the Local Government Code.	Empowerment of local governments to decide for themselves and address their own health needs	Local governments have continued to depend on assistance from the DOH.	Elected official (e.g. governor or mayor)	Elected official (e.g. governor or mayor)	Health officer	Health officer	Elected official (e.g. governor or mayor)	Health officer	Health officer	Health officer	Health officer	Health officer	DOH representative to the local government ("DMO")	Health officer	Re-centralize the entire health system (i.e. DOH will re-absorb everything from provincial/district hospitals to RHUs, including staff).			Because they continue to depend on DOH and the local health workers are also suffering being deprived of their incentives and benefits and their salaries is not standard which is based on the IRA of the municipality/city and province.
Development Management Officer (DMO)	Public health	Male	54	28	Health services under control & auspices of LGU Head & only in outbreak upon request of local government can DOH have direct supervision & control on health systems.	Empowerment of local governments to decide for themselves and address their own health needs	Local governments have continued to depend on assistance from the DOH.	Elected official (e.g. governor or mayor)	Elected official (e.g. governor or mayor)	Elected official (e.g. governor or mayor)	Elected official (e.g. governor or mayor)	Elected official (e.g. governor or mayor)	Elected official (e.g. governor or mayor)	Health officer	Health officer	Health officer	Elected official (e.g. governor or mayor)	DOH regional director	DOH regional director	Maintain the current devolved system.		Doh devolved health authorities, including infra, equipt etc but never on MOOE whichbis the reason on their deterioration. Doh has been holding this budget thru Sentrong Sigla ...formula 1 plus by providing lgus infra, equipt., trng & additinal HRH. Pls devolve their own MOOE in which DOH still manages fof them to own, find solutions & improve their health systems. DOH provides guidelines on how …
Public Health Associate	Nurse	Male	22	2	Devolution means that the power and control is on local government and not dictated by the national government	Faster health service delivery at local levels without the need to wait for decisions from the national government	Local health services have not been prioritized in the local government budget.	Elected official (e.g. governor or mayor)	Health officer	Elected official (e.g. governor or mayor)	Health officer	Elected official (e.g. governor or mayor)	Health officer	Elected official (e.g. governor or mayor)	Health officer	DOH representative to the local government ("DMO")	Health officer	DOH regional director	DOH regional director	Maintain the current devolved system.	Control on health sector budget and about health should be on municipal health office
"Doctor to the Barrio" (DTTB)	Medical doctor	Male	30	2	empowering local leaders to have an ownership of local health issues	Development of local health programs that match local health needs or are appropriate to the local context	Decisions related to local health services have become politicized instead of evidence-based.	Elected official (e.g. governor or mayor)	Health officer	Elected official (e.g. governor or mayor)	Elected official (e.g. governor or mayor)	Health officer	Health officer	Elected official (e.g. governor or mayor)	Health officer	Elected official (e.g. governor or mayor)	Health officer	Health officer	DOH representative to the local government ("DMO")	Maintain the current devolved system.	the potential gains from a devolved health system still outweigh the existing problems and inefficiences	enlighten and empower the local chief executives and governors regarding their respective health situations
Municipal Health Officer (MHO)	Medical doctor	Female	57	28	Devolution is the surrender of powers to local authorities by a central government	Faster health service delivery at local levels without the need to wait for decisions from the national government	Complete and timely collection of health-related data has been difficult to achieve.	Elected official (e.g. governor or mayor)	Elected official (e.g. governor or mayor)	Elected official (e.g. governor or mayor)	Elected official (e.g. governor or mayor)	Elected official (e.g. governor or mayor)	Health officer	Elected official (e.g. governor or mayor)	Elected official (e.g. governor or mayor)	Elected official (e.g. governor or mayor)	Elected official (e.g. governor or mayor)	Health officer	Health officer	Maintain the current devolved system.	The Health officer will provide the necessities the Rural Health Unit doesn't have and vice versa.	Proper and timely coordination
Public Health Associate	Nurse	Female	43	1	The delegation of power or duty to subordinates.	Empowerment of local governments to decide for themselves and address their own health needs	Local health services have not been prioritized in the local government budget.	Elected official (e.g. governor or mayor)	DOH representative to the local government ("DMO")	Local government budget officer	Other politicians (e.g. legislative council member)	Local government budget officer	Other politicians (e.g. legislative council member)	Elected official (e.g. governor or mayor)	Other politicians (e.g. legislative council member)	Health officer	DOH representative to the local government ("DMO")	Health officer	DOH representative to the local government ("DMO")	Re-centralize the entire health system (i.e. DOH will re-absorb everything from provincial/district hospitals to RHUs, including staff).			So that hiring of staff will be based on the qualifications and not on the who they know on the goverment. Transparency on all health budget of the municipality and implentation of the policies for health will surely be implemented if it is centralized.
Public Health Associate	Nurse	Male	31	1	Transfer of power	Empowerment of local governments to decide for themselves and address their own health needs	Local health workers' full range of compensation and benefits have not been provided consistently.	Elected official (e.g. governor or mayor)	Health officer	Elected official (e.g. governor or mayor)	Health officer	Elected official (e.g. governor or mayor)	Health officer	Elected official (e.g. governor or mayor)	Health officer	DOH representative to the local government ("DMO")	DOH representative to the local government ("DMO")	DOH regional director	DOH regional director	Re-centralize on a case-to-case basis according to income (i.e. local health facilities in wealthy local governments will remain devolved while those from poor local governments will be absorbed by the DOH).						Same work but different income because of poor local government
Municipal Health Officer (MHO)	Medical doctor	Female	26	26	Transferring all authority of health to local chief executives	Empowerment of local governments to decide for themselves and address their own health needs	Decisions related to local health services have become politicized instead of evidence-based.	Elected official (e.g. governor or mayor)	Health officer	Elected official (e.g. governor or mayor)	Health officer	Elected official (e.g. governor or mayor)	Health officer	Elected official (e.g. governor or mayor)	Health officer	Elected official (e.g. governor or mayor)	Health officer	Elected official (e.g. governor or mayor)	Health officer	Re-centralize the entire health system (i.e. DOH will re-absorb everything from provincial/district hospitals to RHUs, including staff).			Return all health services to DOH. Its too much politicking in local. Health workers are being demoralized banefits were not given like hazard pay
Development Management Officer (DMO)	Nurse	Female	45	22	The DOH health programs should be implemented and financed by the local government including the salaroes of the devolved DOH employees	Empowerment of local governments to decide for themselves and address their own health needs	Local governments have continued to depend on assistance from the DOH.	DOH representative to the local government ("DMO")	Elected official (e.g. governor or mayor)	Health officer	Health officer	Elected official (e.g. governor or mayor)	Health officer	Elected official (e.g. governor or mayor)	Health officer	Health officer	DOH representative to the local government ("DMO")	DOH representative to the local government ("DMO")	DOH representative to the local government ("DMO")	Maintain the current devolved system.	Devolution has been adopted by lgu's since 1993 and majority are supportive with the national health thrust especially if tbese are well promoted & explained by representatives of the DOH.	Local govt units should allocate more than 15percent of their IRA to address their health gaps and maintain a better health system.
Public Health Associate	Nurse	Female	29	1	the process of making things easier/ accessible.	Faster health service delivery at local levels without the need to wait for decisions from the national government	Local health workers' full range of compensation and benefits have not been provided consistently.	Health officer	Health officer	Health officer	DOH representative to the local government ("DMO")	DOH regional director	DOH representative to the local government ("DMO")	Health officer	Health officer	Health officer	Health officer	Health officer	Health officer	Re-centralize the entire health system (i.e. DOH will re-absorb everything from provincial/district hospitals to RHUs, including staff).			to consider concerns from lower level.
DOH NDP Nurse	Nurse	Male	29	6	a new way of corruption	No benefit to the health sector	Many areas lack the number of health workers required to meet the needs of the local population.	DOH representative to the local government ("DMO")	DOH regional director	DOH regional director	DOH regional director	DOH regional director	DOH regional director	DOH regional director	DOH regional director	DOH representative to the local government ("DMO")	DOH representative to the local government ("DMO")	DOH representative to the local government ("DMO")	DOH representative to the local government ("DMO")	Re-centralize the entire health system (i.e. DOH will re-absorb everything from provincial/district hospitals to RHUs, including staff).			for fairness and equality
Municipal Health Officer (MHO)	Medical doctor	Female	54	28	Localization of Health Services under the jurisdiction of local governments	Empowerment of local governments to decide for themselves and address their own health needs	Local health services have not been prioritized in the local government budget.	Local government budget officer	Health officer	Local government budget officer	Health officer	DOH regional director	Health officer	Elected official (e.g. governor or mayor)	Health officer	Health officer	Health officer	Health officer	Health officer	Re-centralize on a case-to-case basis according to income (i.e. local health facilities in wealthy local governments will remain devolved while those from poor local governments will be absorbed by the DOH).						Low income LGUs cannot fully provide & sustain health services especially that it is of least priority; Politicians prefer infra projects
Municipal Health Officer (MHO)	Medical doctor	Male	42	10	Decentralization	No benefit to the health sector	Decisions related to local health services have become politicized instead of evidence-based.	Elected official (e.g. governor or mayor)	Health officer	Elected official (e.g. governor or mayor)	Health officer	Elected official (e.g. governor or mayor)	Health officer	Elected official (e.g. governor or mayor)	Health officer	Elected official (e.g. governor or mayor)	Health officer	Health officer	Health officer	Re-centralize the entire health system (i.e. DOH will re-absorb everything from provincial/district hospitals to RHUs, including staff).			Mayors are not good health system managers
Development Management Officer (DMO)	Medical doctor	Female	53	9	is cutting off of responsibilities/functions of the national government from that of the local government	No benefit to the health sector	Local governments have continued to depend on assistance from the DOH.	Elected official (e.g. governor or mayor)	Others	Elected official (e.g. governor or mayor)	Others	Elected official (e.g. governor or mayor)	Others	Elected official (e.g. governor or mayor)	Others	Elected official (e.g. governor or mayor)	Others	Health officer	Others	Re-centralize the entire health system (i.e. DOH will re-absorb everything from provincial/district hospitals to RHUs, including staff).			Easier access and easier flow of all communication to the PHO,MHO because we have direct jurisdiction over them
City Health Officer (CHO)	Medical doctor	Female	42	11	Decentralization of powers or authority from national to local government unit	Empowerment of local governments to decide for themselves and address their own health needs	Local health workers' full range of compensation and benefits have not been provided consistently.	Elected official (e.g. governor or mayor)	Health officer	Local government budget officer	Health officer	Elected official (e.g. governor or mayor)	Health officer	Elected official (e.g. governor or mayor)	Others	Health officer	Health officer	Health officer	Health officer	Re-centralize the entire health system (i.e. DOH will re-absorb everything from provincial/district hospitals to RHUs, including staff).			More funds will be appropriated to health department and benefits of health workers will be fully implemented
DOH NDP Nurse	Nurse	Male	24	3	delegation of power	Faster health service delivery at local levels without the need to wait for decisions from the national government	Complete and timely collection of health-related data has been difficult to achieve.	Health officer	DOH representative to the local government ("DMO")	Health officer	DOH representative to the local government ("DMO")	Local government budget officer	DOH representative to the local government ("DMO")	Health officer	DOH representative to the local government ("DMO")	Health officer	DOH representative to the local government ("DMO")	Health officer	DOH representative to the local government ("DMO")	Devolve up to the provincial level only (i.e. the provincial government will maintain the provincial/district hospitals and will also take over the RHUs from the municipalities/cities).					in order to have easier access to health especially to the far flung areas
Municipal Health Officer (MHO)	Medical doctor	Male	62	29	delegation of duties and capabilities	Empowerment of local governments to decide for themselves and address their own health needs	Many areas lack the number of health workers required to meet the needs of the local population.	Elected official (e.g. governor or mayor)	Elected official (e.g. governor or mayor)	Elected official (e.g. governor or mayor)	Elected official (e.g. governor or mayor)	Health officer	Health officer	Elected official (e.g. governor or mayor)	Elected official (e.g. governor or mayor)	Elected official (e.g. governor or mayor)	Elected official (e.g. governor or mayor)	Elected official (e.g. governor or mayor)	Elected official (e.g. governor or mayor)	Maintain the current devolved system.	faster intervention on issues.	delegation
Development Management Officer (DMO)	Nurse	Female	58	33	Transfer of management from the National to local governments.	Empowerment of local governments to decide for themselves and address their own health needs	Local health workers' full range of compensation and benefits have not been provided consistently.	Elected official (e.g. governor or mayor)	Health officer	Elected official (e.g. governor or mayor)	Health officer	Elected official (e.g. governor or mayor)	Health officer	Elected official (e.g. governor or mayor)	Health officer	Health officer	Health officer	Health officer	Health officer	Re-centralize the entire health system (i.e. DOH will re-absorb everything from provincial/district hospitals to RHUs, including staff).			Since LGU depends a lot on the DOH augmentation I would rather prefer the entire system to be re- centralize so that all the needs of all government health facilities will be provided including the benefits and incentives of their human resources.
DOH NDP Nurse	Nurse	Female	32	9	From national level devolved to the municipal level	Empowerment of local governments to decide for themselves and address their own health needs	Local health workers' full range of compensation and benefits have not been provided consistently.	Elected official (e.g. governor or mayor)	Elected official (e.g. governor or mayor)	Local government budget officer	Health officer	Others	Health officer	Elected official (e.g. governor or mayor)	Health officer	Elected official (e.g. governor or mayor)	Elected official (e.g. governor or mayor)	Others	Health officer	Re-centralize the entire health system (i.e. DOH will re-absorb everything from provincial/district hospitals to RHUs, including staff).			Centralize benefits of staff because some benefits such as hazard pay is not approved due to some reasons by the LGU ( no budget) and compensation of Municipal Level is far low compared to National Level and the staff do have overloaded designations added to their work.
Municipal Mayor	Businesswoman	Female	58	4	Giving responsibilities/work to others to implement	More efficient administration or operation of local health services	Decisions related to local health services have become politicized instead of evidence-based.	Elected official (e.g. governor or mayor)	Health officer	Elected official (e.g. governor or mayor)	Elected official (e.g. governor or mayor)	DOH regional director	Elected official (e.g. governor or mayor)	Elected official (e.g. governor or mayor)	Health officer	Elected official (e.g. governor or mayor)	Health officer	Health officer	DOH representative to the local government ("DMO")	Re-centralize the health system, but up to the provincial level only (i.e. DOH will absorb the Health officer and provincial/district hospitals but the local governments will maintain the RHUs).				The work by lgu is specific for the people in the municipality which is more effective while Health officers or facilities are very inefficiently handled.
Public Health Associate	Nurse	Female	27	6	is transferring the power and authority to the local chief/government unit	Development of local health programs that match local health needs or are appropriate to the local context	Decisions related to local health services have become politicized instead of evidence-based.	Health officer	Elected official (e.g. governor or mayor)	Local government budget officer	Health officer	Health officer	Health officer	Elected official (e.g. governor or mayor)	Health officer	Elected official (e.g. governor or mayor)	Elected official (e.g. governor or mayor)	DOH representative to the local government ("DMO")	DOH regional director	Re-centralize on a case-to-case basis according to income (i.e. local health facilities in wealthy local governments will remain devolved while those from poor local governments will be absorbed by the DOH).						poor local government equals poor health service so they should be absorbed by the DOH in order to improve their health care system.
